# Supplementary material for: Characterization of a Human Neuronal Culture System for the Study of Cofilin–Actin Rod Pathology
Source: Biomedicines. 2023 Oct 31;11(11):2942. doi: 10.3390/biomedicines11112942 (PMC10669520; doi:10.3390/biomedicines11112942)
Supplement: Supplementary file 1 [file biomedicines-11-02942-s001.zip]

Archive with 1 entries (1 files):
- biomedicines-2670601-supplementary.pdf
